# Supplementary material for: Prospective Validation of the Laboratory Risk Indicator for Necrotizing Fasciitis (LRINEC) Score for Necrotizing Fasciitis of the Extremities
Source: PLoS One. 2020 Jan 24;15(1):e0227748. doi: 10.1371/journal.pone.0227748 (PMC6980593; doi:10.1371/journal.pone.0227748)
Supplement: S1 File — (XLSX) [file pone.0227748.s001.xlsx]

## Sheet: cellulitis
編號	WBC	CRP	HB	Na	Cr	Sugr	LRINEC
1	17200	272.69	13.9	137	1.32	124	5
5	2500	14.22	5.7	139	4.1	144	4
6	5100	78.13	15.2	137	0.95	105	0
14	19600	275.74	15.2	136	0.88	173	5
21	15900	37.27	9.8	136	2.83	192	6
24	15400	174.26	12.2	143	0.85	117	6
25	6700	27.9	13.3	140	0.92	134	1
27	7400	10.65	12.6	139	0.74	104	1
30	9300	12.5	11.6	137	0.62	150	1
31	11500	66.06	9.1	141	8.43	204	5
32	5900	19.52	12.3	136	0.76	93	1
38	1400	25.61	7.1	111	0.55	174	4
39	5500	6.89	10.2	140	0.75	86	2
41	16600	45.59	14.3	129	1.42	281	4
42	10800	71.36	12.9	139	1.89	132	3
44	7200	10.03	7.8	140	5.96	114	4
45	1500	36.64	8.3	135	0.9	135	2
46	6000	46.44	12.3	140	0.69	116	1
47	9600	1	16.6	136	1.33	121	0
49	9800	14.19	16.6	140	0.87	197	1
50	4200	34.3	6.8	133	3.99	197	7
53	6000	13.67	11.2	139	0.74	169	1
54	9700	55.44	11.6	139	1.28	173	1
57	7500	39.34	12.4	140	2.39	139	3
58	15300	6.34	13.5	137	1	117	2
59	9900	99.62	13.5	134	0.65	147	3
60	7800	139.97	11.3	136	1.5	221	2
62	26300	17.31	11.9	141	1.74	154	5
63	9800	12.93	13.9	133	0.59	154	2
64	5900	11.6	13.5	133	0.9	374	4
65	4500	2.91	9.5	133	0.57	111	4
67	7000	2.61	15.4	139	0.92	259	1
71	8200	4.81	14.8	138	0.97	157	0
74	17200	202.3	12.3	130	0.97	355	9
75	13900	49.34	10.4	134	8.59	157	6
77	8300	43.98	11.9	134	2.33	234	6
79	9500	11.61	14.6	134	1.21	204	3
80	5000	18.36	8	141	0.54	114	2
83	7400	7.61	14	143	0.85	95	0
84	19000	11.19	15.7	135	1.07	112	1
85	5100	0.8	13.1	140	0.86	146	1
86	6800	14.65	13.8	140	0.94	152	0
87	10300	0.74	14.1	137	0.56	112	0
88	14700	134.63	9.9	134	0.73	149	4
89	11300	372.24	9.6	134	1.74	124	10
91	17200	303.8	11.7	129	0.45	417	9
94	5100	28.21	11.1	142	1.23	145	1
95	12900	6.78	12.9	136	0.96	338	2
96	11700	141.33	11.3	137	0.8	210	2
97	13300	1.6	16.4	136	0.87	127	0
98	10500	133.13	10.1	133	9.49	208	7
99	8600	0.54	11.9	140	4.73	124	3
100	7000	58.41	12.7	134	1.48	171	3
102	10600	73.09	12.2	124	0.55	340	4
103	9000	111.26	12.4	133	1.23	115	3
104	13600	54.97	9.6	124	0.93	100	4
105	5900	16.47	13.4	130	1.05	131	3
106	5200	2.46	13.1	138	1.08	170	1
109	9900	8.29	12.8	138	0.73	166	1
110	11500	2.43	15.8	137	1.03	106	0
111	14500	1.43	15.8	137	0.94	100	0
113	10700	6.83	10.8	136	0.79	105	2
114	8700	2.98	15.2	139	0.79	112	0
116	5000	124.49	8.2	137	8.07	159	4
118	8900	26.45	13.4	138	0.59	129	1
120	8800	33.22	8.7	127	0.98	122	4
121	10000	9	13	132	0.77	299	4
124	6500	5.53	12.1	140	0.74	129	1
127	6000	1.45	11.7	138	0.68	185	2
128	8300	49.81	13.3	138	0.83	188	2
130	11300	9.91	12.1	139	0.77	110	1
137	8500	101.95	13.1	130	1.19	390	4
138	9800	5.53	10	138	0.99	105	2
139	9600	2.21	12.8	141	0.72	122	1
141	7500	22.26	14.6	139	1.4	134	0
142	7000	0.52	12.8	138	0.99	134	1
143	9700	16.75	9.5	140	3.23	155	4
144	7300	53.41	7.1	135	6.92	336	5
145	5300	3.48	14.3	139	0.86	117	0
151	16700	44.59	11.2	138	0.78	139	2
154	17300	16.12	11.6	136	1.05	208	3
155	7700	6.22	16.2	140	0.99	173	0
156	10900	0.5	14.2	141	0.67	104	0
157	16300	200.16	13.3	131	1.18	382	9
158	10700	22.39	13.4	137	0.87	255	2
159	13500	94.44	12	134	0.86	143	3
161	6500	8.57	12.8	138	1.3	119	1
163	9700	0.75	15.7	142	1.59	71	0
164	14100	102.25	8.9	136	0.98	138	2
167	9300	34.88	16.3	139	0.97	119	0
170	6300	35.65	12.2	137	0.71	128	1
171	8600	0.5	12.8	145	1.49	136	1
172	12800	319.6	13.1	138	1.19	160	5
173	8800	15.99	10.5	135	4	114	4
175	7100	170.01	9.5	136	2.89	110	8
177	6800	14.42	14.6	135	0.69	122	0
178	9700	9.86	12.2	138	0.68	102	1
179	10900	74.62	13.3	138	0.63	111	1
180	8300	11.35	14.1	141	0.78	115	0
183	7300	233.21	8.5	132	1.03	120	8
184	11000	7.59	10.1	130	1.71	482	7
185	10200	58.74	12.9	138	0.77	129	1
186	16300	384.92	12.6	129	0.38	495	9
188	11000	99.84	11	140	0.54	277	2
192	6600	19.87	13.6	143	1.34	172	0
193	11800	242.84	11.8	137	1.62	120	7
197	13400	280.78	9.9	131	1.63	339	11
198	6600	75.96	10.8	130	0.94	125	4
201	16500	159.46	9.1	130	4.29	194	12
202	8800	0.5	13.5	144	0.58	99	1
205	12300	54.6	8.9	126	1.44	131	4
207	12300	36.71	14.2	138	0.81	102	0
209	4700	7.41	8.3	138	1.06	154	2
210	8100	8.53	13.8	141	1.69	147	2
211	4400	6.54	10.8	137	1.13	107	2
212	7200	14.31	12.6	140	1.83	99	3
213	13000	268.74	11.6	139	1.18	141	5
214	12600	6.2	12.5	136	0.82	99	1
215	13200	7.65	9.1	133	8.5	227	7
217	9600	28.04	9.3	141	1.03	192	3
218	8600	6.47	13.2	141	0.77	196	2
219	6900	2.28	13.9	140	0.99	154	0
221	17100	135.49	14.2	136	0.87	121	1
223	10600	26.47	14.2	137	0.79	135	0
224	7000	22.56	11.3	131	2.51	138	5
226	10700	4.04	11.5	132	0.8	101	3
227	4100	46.03	9	136	1.96	116	4
229	4300	9.82	12.8	128	1.14	204	4
234	18600	7.73	11.5	134	0.84	123	4
235	4500	0.71	12.8	139	0.8	201	2
236	10800	10.6	14.1	138	1.06	171	0
237	6200	12.39	12.6	138	0.86	181	2
238	5500	68.4	10.4	120	0.73	157	4
239	3100	0.96	10.7	122	1.71	877	7
241	8400	11.74	12.1	137	0.54	107	1
247	11300	1.91	9	134	2.44	147	6
249	12500	101.96	8.8	136	3.11	343	5
250	17800	152.63	10.8	137	0.56	172	7
252	6500	3.6	10.2	142	1.05	131	2
256	17900	138.51	12.7	107	1.19	132	4
259	19400	108.16	8.6	125	4.66	203	8
262	12500	74.2	11.6	136	2.21	140	3
263	10800	17.75	13.3	135	1.09	109	1
265	10000	7.31	10.6	132	0.77	105	4
268	13800	14.18	10.5	136	3.59	305	5
269	10300	148.82	9.2	138	8.62	217	5
271	6900	24.34	11.8	139	1.91	150	3
272	9400	151.84	13.9	134	0.93	289	7
274	12300	211.59	11.6	134	1.67	170	9
277	7900	72.45	7.7	126	0.71	216	5
278	4700	5.07	11.1	135	1.11	163	1
279	19600	4.41	14	135	0.75	120	1
284	11300	15.83	11.9	137	1.89	113	3
286	17800	163.73	12.6	133	0.88	142	8
287	9800	2.68	10.6	139	1.4	288	3
288	8600	2.17	11.9	122	0.64	103	3
289	11900	5.32	8.8	134	0.56	120	4
293	7400	262.63	8.7	133	6.54	237	11
298	35100	1.53	7.1	138	0.57	94	4
301	6700	14.61	13.1	133	0.92	525	4
302	9400	156.11	10.5	133	2.3	124	10
303	14600	239.87	12	137	1.23	175	5
306	11200	1.64	15.1	140	1.15	113	0
307	6900	35.18	11.6	124	1.48	117	3
308	1700	96.44	16.3	133	0.76	399	3
309	4300	28.82	9.3	135	1.32	103	2
313	12100	75.65	13.8	138	0.67	113	0
315	10400	3.94	15.1	141	0.68	89	0
317	6300	16.52	13.3	139	1.5	107	1
320	8800	51.89	10.5	137	1.46	134	2
321	4700	30.67	10.1	135	4.17	134	4
325	9600	145.43	11.6	134	0.76	117	3
329	4500	4.42	8.2	135	0.48	144	2
331	4100	11.68	10.1	133	0.79	87	4
332	12500	137.15	11.9	131	1.27	377	4
333	6000	106.36	14	137	1.07	130	0
338	6300	5.91	15.9	137	0.89	275	1
342	12600	72.81	13.7	136	1.4	78	0
343	8300	4.9	8.3	120	2.36	110	6
348	10900	135.53	14.8	140	0.86	127	0
352	18100	64.38	13.4	136	1.09	163	2
353	6400	51.5	12.2	135	1.31	129	1
356	7900	41.82	9.6	139	1.03	93	2
357	12800	156.59	11.4	139	1.65	227	8
358	20000	18.1	17	131	1.01	226	4
360	14300	105.29	14	139	1.37	109	0
362	8100	151.67	8.9	134	0.97	153	8
363	7800	66.84	8.1	136	1.52	207	3
366	1900	13.19	12.1	138	0.85	118	1
367	20500	210.73	13.1	132	0.76	321	9
370	7200	29.65	9.9	138	0.71	155	2
372	9400	4.07	12.9	144	0.93	140	1
374	18600	1.31	15.2	129	2.3	102	5
377	11100	209.42	11.3	136	1.57	145	5
379	9500	109.25	10.9	134	1.67	121	6
383	10100	73.4	14	136	0.71	141	0
384	13300	337.67	12.5	134	1.06	232	8
386	5600	11.24	13.3	123	1.5	101	3
387	19200	208.22	13.2	135	1.36	133	6
390	9600	5.17	10.4	136	0.52	149	2
392	9800	44.32	13.2	142	1.29	145	1
393	18100	142.45	16.5	137	1	80	1
394	7800	4.82	9.3	139	0.56	118	2
399	7400	14.95	13	137	0.95	245	2
400	10400	1.26	14.6	139	0.79	119	0
402	11100	17.18	10	129	3.25	435	7
404	13200	4.68	14.1	132	0.94	191	3
406	9400	111.89	10.7	135	1.49	111	2
407	6800	132.92	13.2	137	1.01	120	1
409	7000	15.5	14.5	139	1.25	91	0
410	17300	41.2	10.9	133	2.48	211	8
411	20100	28.59	15	136	0.67	334	2
413	7000	10.74	13.2	138	0.74	90	1
414	21000	121.56	7.3	109	0.39	129	5
415	16200	165.37	15.1	142	0.96	126	5
417	13700	115.59	10.3	135	4.39	121	4
422	17300	147.43	9.5	139	3.45	163	5
423	9400	185.47	13.2	137	0.91	161	5
424	14000	180.7	10.8	135	0.81	290	7
425	12900	35.75	14.8	137	0.98	136	0
426	5800	17.58	9.5	136	0.91	159	2
429	10900	7.34	10	139	0.92	380	3
430	10400	3.44	13.1	139	0.62	124	1
432	11600	59.93	11.3	138	0.76	97	1
434	7300	60.05	14.2	139	0.7	147	0
435	5100	8.76	13.8	132	0.84	154	2
438	9100	21.37	12.9	139	0.63	138	1
440	8700	2.2	13.3	142	1.23	105	1
444	8000	69.89	11.6	138	1.57	143	1
445	13400	26.07	13.1	137	1.48	300	2
446	10300	8.57	11.8	139	0.63	129	1
447	13400	4.73	11.3	137	0.65	94	1
448	13400	118.65	11.2	133	0.88	121	3
450	8700	5.77	14.4	138	1.12	147	0
453	10100	78.66	10.5	139	10.16	119	4
454	9100	75.6	13.7	134	0.83	180	2
456	8000	94.39	14.9	138	0.85	238	1
458	11600	31.78	14.8	136	0.9	161	0
459	5500	0.5	13.9	140	1.47	171	0
463	7700	2.99	13.7	138	0.72	258	1
464	14500	138.43	14.6	131	1.78	406	5
465	12600	34.12	15.5	139	0.95	160	0
466	13100	37.72	14	138	1.86	132	2
470	9700	13.07	14.2	142	0.99	92	0
474	12000	280.49	12.7	125	0.86	289	8
475	6400	5	10.8	139	0.5	234	3
477	24300	141.33	11.6	131	0.93	159	4
479	7600	37.01	10.9	132	1.19	213	5
487	6000	52.01	7.6	129	1.77	95	6
489	8400	0.99	12.9	136	0.56	153	1
490	14900	7.45	12.4	139	1.03	126	1
491	7800	106.8	12.7	131	1.43	177	3
497	10500	25.54	12.8	133	0.88	125	3
498	8300	16.65	10.6	139	1.02	178	2
503	17200	59.77	13.1	137	1.03	157	2
505	18900	18.39	16.2	142	1.81	120	3
506	20500	55.76	5.9	111	0.35	146	5
507	14300	3.33	11.3	141	0.63	133	1
508	9700	2.01	10.3	142	0.48	124	2
513	12000	29.43	13.7	137	0.98	140	0
514	9100	15.75	11.8	131	0.76	241	4
515	7100	2.04	12.3	138	0.97	185	2
517	11900	91.4	9	136	2.22	282	5
518	25200	29	15.2	136	0.96	107	2
520	9900	113.75	9.7	127	2.42	515	7
521	8300	201.24	9.5	138	0.9	182	7
524	12700	174.29	9.3	133	4.19	191	11
525	8500	3.44	15.6	135	0.89	346	1
526	6300	35.99	13.7	136	0.88	94	0
527	5900	1.76	13.8	140	0.9	139	0
528	8400	0.67	12.8	136	1.2	150	1
530	12000	22.36	13.5	136	1.15	160	1
543	3700	39.49	10.8	135	0.67	135	2
551	7000	1.74	8.7	140	0.81	134	2
552	18100	74.55	10.8	148	2.41	212	6
553	15100	7.89	14.9	140	0.61	110	1
554	7500	56.19	9.9	139	1.07	207	3
558	8200	1.88	13.7	135	0.64	230	1
560	4600	17.25	11.2	140	0.8	286	2
562	9900	31.9	11.8	121	0.98	137	3
563	14100	139.27	14.2	136	0.64	218	1
564	12100	65.55	9.8	136	0.74	113	2
565	7900	23.91	7.7	141	1.29	128	2
566	15000	120.45	11.5	139	1.73	147	4
568	18900	128.35	10.2	137	8.02	273	6
571	12900	121.24	13.1	139	1.59	116	1
572	9000	10.99	12.6	139	1	95	1
573	10400	8.57	14.3	136	0.78	226	1
574	6900	14.14	13.2	133	0.68	129	3
575	9300	36.67	11.1	132	0.85	150	3
579	7000	10.56	14.1	132	0.61	287	3
580	15300	34.26	15.5	140	1.17	103	1
581	8200	2.56	9.5	137	1.15	276	3
590	7000	37	12.1	138	1.8	203	4
592	4600	175.2	11.3	139	0.96	150	5
593	16000	119.08	12.6	141	2.25	127	4
597	6300	9.49	12.4	143	0.84	104	1
600	8400	156.24	11.3	134	0.79	210	8
603	7800	2.47	16.1	138	0.93	98	0
607	7100	0.5	12.6	139	0.73	136	1
608	7500	19.93	10.1	139	0.78	113	2
611	10700	45.26	8.7	142	2.15	145	4
615	17800	118.87	11.9	134	0.56	113	4
617	7500	4.14	11.9	141	0.73	218	2
618	10800	3.02	14.4	139	0.87	146	0
620	15000	143.92	10.6	133	7.36	249	8
621	3600	36.01	8.2	127	1.35	76	4
622	5800	7.09	10.1	134	1.85	185	7
627	7400	24.42	9.3	137	3.18	134	4
628	8900	10.56	10.4	141	1.66	182	5
629	5500	19.8	10.2	142	0.67	142	2
630	9500	15.56	13.9	139	1.4	190	1
631	10600	111.22	8.7	127	1.01	415	5
632	8100	11.78	11.1	136	1.33	115	1
633	6400	14.64	7.9	138	2.78	130	4
635	12100	68.39	14.6	138	0.93	165	0
636	9800	0.9	13.7	138	0.56	118	0
640	5100	34.86	14.4	135	0.8	168	0
643	14900	2.15	13.9	139	0.77	122	0
645	10500	39.37	11.7	134	0.79	109	3
649	19500	47.2	13.4	136	1.12	102	2
650	8600	188.3	12.9	133	0.75	173	7
658	11000	139.58	12.2	135	1.04	177	1
660	6200	55.99	12.7	133	0.85	297	4
662	23200	227.81	11.1	138	1.05	277	7
667	27900	76.98	11.5	136	1.26	368	4
670	10000	21.13	10.3	136	5.66	255	5
671	13900	76.98	12.5	142	0.82	235	2
675	8100	10.51	8	130	8.8	257	7
676	7200	0.5	9.7	136	14.23	174	4
680	8100	76.38	11.7	133	1.14	159	3
681	3500	46.68	8.1	140	1.55	69	2
682	28200	122.9	9.6	141	2.13	200	7
683	11900	227.7	12.9	136	1.17	147	5
685	12400	49.41	14.5	136	0.77	103	0
687	21600	1.34	15.5	136	0.91	401	2
688	7300	7.55	9.6	139	1.83	96	4
691	5600	30.01	10.2	138	0.87	116	2
692	6900	1.22	12.1	139	0.52	109	1
693	7000	93.99	12.2	131	1.26	138	3
700	17000	171.71	11.5	140	6.97	258	9
702	12700	5.23	16.2	138	1.08	120	0
706	12000	120.24	12	129	2.36	200	6
707	8800	0.53	11.6	137	0.47	123	1
713	9100	42.22	13.4	137	0.72	99	1
714	11500	44.33	13.7	138	0.93	109	0
715	10300	13.27	9.8	126	0.81	289	5
716	13500	5.18	13.8	137	1.17	131	0
717	12400	26.95	12.9	129	0.55	73	3
719	18800	155.05	13.4	139	0.87	273	7
721	16100	114.38	12.5	131	0.45	352	5
722	10800	179.84	12.5	135	0.76	207	6
723	5000	53.72	10.4	139	1.06	119	2
724	5300	66.08	10.6	131	0.84	141	4
726	5000	5.17	12.8	140	0.84	108	1
729	40700	58.98	8.2	128	1.33	127	6
730	9500	75.4	9	125	1.01	492	5
731	8100	22.79	11.8	133	1.41	108	3
738	15700	242.03	12.9	136	0.9	229	7
740	7100	9.38	10.3	141	0.44	118	2
741	5500	2.78	14.3	134	1.34	527	3
742	4100	25.2	11.2	139	0.59	327	2
743	12600	1.36	12.6	136	0.67	104	1
744	5900	29.92	10.9	133	1.06	204	5
745	12700	21.89	14.2	142	1.16	120	0
746	7300	10.65	16.3	134	0.91	414	3
750	9200	0.88	11.3	134	1.18	222	4
751	10100	12.53	13.4	141	0.74	94	1
752	6800	1.51	8.8	136	1.09	113	2
754	6300	22.95	12.2	142	0.5	81	1
756	1300	34.16	7.6	134	1.26	141	4
757	6700	24.44	8	141	1.14	159	2
759	7800	14.53	11.3	135	1.23	354	2
764	9000	92.8	10.2	143	1.47	95	2
765	21400	10.69	13	133	0.94	240	5
773	5100	9.72	10.2	138	0.57	106	2
774	23400	51.69	16.3	136	1.02	93	1
777	11700	152.36	11.5	140	1.09	126	5
778	16400	161.67	9.4	125	1.13	180	9
779	11900	61.42	9.7	133	3.61	164	6
780	14200	240.54	8.6	135	0.72	567	7
782	6000	71.68	11.3	137	0.98	206	2
784	5400	4.32	13.2	138	1.19	133	1
785	11300	226.98	8.3	123	5.68	464	11
786	13300	0.86	13.1	141	0.73	234	2
787	8500	145.41	10.6	137	1.23	167	2
788	7400	24.47	12.6	139	0.92	155	1
789	10200	5.78	11.6	139	1.19	111	1
791	1120	1.28	12	138	0.87	287	2
793	5600	5.08	9	140	0.85	137	2
794	9300	144.53	10	138	4.96	85	4
795	4900	3.23	11.4	137	9.4	103	3
796	10800	106.62	12.2	137	1.05	118	1
800	6500	33.34	12.5	133	1.15	133	3
801	13200	108.31	13.3	132	1.15	151	3
804	13700	46.2	15.1	136	1.09	134	0
805	6400	1.05	11.6	133	0.51	486	4
808	11000	62.35	9.7	125	1.24	395	5
809	12100	37.72	12.3	137	0.74	133	1
811	8400	11.75	9.1	131	2.9	161	6
812	5600	43.09	10.6	139	1.56	94	2
813	9100	125.32	14.8	136	1.28	170	0
815	25200	71.3	13.1	130	0.5	265	6
816	6100	5.28	8.3	137	0.98	130	2
818	9300	78.54	9.3	128	1.17	115	4
821	11300	29.55	13.3	135	0.86	187	2
824	12700	171.22	13	142	1.01	175	5
825	6700	41.51	6.4	133	14.26	176	6
826	10800	46.55	10.1	144	0.72	195	3
827	4500	15.2	8.7	118	0.41	107	4
830	16800	72.68	13.3	131	1.25	190	5
831	3500	28.15	7.6	140	3.48	195	5
833	9700	35.17	10.5	135	0.86	197	3
838	17800	91.52	9.4	127	0.61	130	5
839	13100	70.27	8.9	125	0.62	171	4
840	10300	33.42	13.9	137	0.92	94	0
841	11900	224.19	12.9	133	0.98	120	7
843	9200	29.52	15.2	141	0.72	113	0
846	8400	59.4	7.1	138	1.04	236	3
848	13800	129.13	10.2	139	0.54	78	2
852	13900	328.29	13	130	1.24	492	8
855	10900	151.12	14.3	139	0.64	144	4
857	9000	1.19	15.2	139	0.41	170	0
858	6000	1.04	13.3	141	0.54	149	1
859	7200	28.8	12.8	136	0.97	395	2
861	10200	1.94	16.5	139	0.89	115	0
862	9900	31.61	13	137	0.94	166	1
864	18600	103.57	9.5	133	7.74	141	7
869	9300	21.91	13.3	135	0.84	141	1
870	8600	5.46	12.4	135	1.11	239	2
871	6500	259.8	12	123	2.42	108	9
874	28400	60.22	7.8	134	1.17	166	6
875	8000	2.24	14.9	138	1.17	199	1
877	9100	4.57	10.2	134	1.1	124	4
879	9400	117.08	14.6	139	1.07	178	0
880	1400	0.63	10.8	141	1.52	158	2
881	7600	1.67	13.4	144	0.91	86	1
883	10300	101.91	12.6	137	0.88	123	1
884	10300	106.66	10.2	129	8.48	164	6
885	7500	4.31	14.4	139	1.61	132	2
886	7000	15.09	12.6	133	0.83	138	3
887	14700	73.43	14.8	136	0.71	120	0
888	16900	122.48	10.6	136	1.65	141	5
889	11000	4.55	15.2	135	0.93	99	0
891	4900	20.56	6.7	137	4.3	171	4
893	8500	133	12.6	134	0.64	100	3
895	23200	111.01	13.4	133	1.44	163	4
897	8400	146.46	12.6	139	0.85	131	1
900	5400	6.41	11.8	135	1.16	151	1
901	3700	43.85	9.8	134	1.23	154	4
903	8200	123.67	13.4	137	2.25	116	3
904	12600	49.41	9.5	133	2.91	328	7
905	16200	211.69	10.3	139	0.51	90	7
910	6800	52.32	8.3	138	1.02	195	3
911	5700	19.43	10.4	139	0.69	108	2
912	14800	34.84	11.3	137	0.74	215	2
913	9700	105.77	12.1	128	0.98	164	3
914	11600	105.64	9.1	139	1.21	119	2
915	3200	7.16	10	134	4	143	6
916	11900	176.05	11.7	135	1.32	141	5
917	10200	210.1	9.1	143	3.63	151	8
922	17200	253.05	9.7	138	2.04	164	9
923	9200	24.46	11.1	131	1.11	239	4
924	15100	11.4	12.9	135	0.47	117	2
925	13500	10.3	13	136	1.24	124	1
926	11800	1.24	17.3	141	0.9	112	0
927	13300	155.53	13.1	136	0.97	137	5
928	6800	139.6	7.4	135	1.46	147	2
931	6900	2.69	13.4	137	0.83	228	2
933	14900	179.28	14.2	141	1.05	123	4
934	11300	1.21	8.5	138	1.26	204	3
937	13500	11.15	14.6	134	0.89	121	2
938	10800	98.26	13.1	135	0.71	114	1
943	8700	2.76	13.9	139	1.11	115	0
948	6000	0.5	13.9	134	2.07	336	5
949	8800	70.18	10.9	137	1.04	296	3
950	15600	195.9	14.2	132	0.77	258	8
952	3700	0.67	12.5	132	0.95	145	3
955	6200	2.45	11.8	137	0.81	121	1
957	19000	23.28	10.8	131	1.15	169	5
958	7800	4.33	8.1	136	1.23	98	2
959	12000	113.65	13.5	141	0.95	131	1
963	14200	125.24	13.3	134	0.63	141	3
964	6000	3.23	12.8	137	0.67	102	1
966	7800	54.52	13.3	137	1.07	122	1
967	3700	21.16	9.6	130	1.49	148	4
968	7900	24.95	11.9	142	1.38	136	1
969	9200	39.82	13.3	133	0.83	132	3
970	14800	255.82	10.2	137	3.46	101	8
971	11800	47.36	11.5	139	0.68	146	1
972	17900	8.02	13.6	138	0.79	332	2
976	5500	0.5	12.1	138	1.04	160	1
978	8400	0.74	13.1	138	0.67	99	1
979	16000	135.08	12.1	137	1.01	215	3
982	11900	9.38	15.6	138	0.87	110	0
986	25200	117.85	11.2	128	0.92	151	5
987	10600	125.98	9.6	131	2.95	110	6
988	5000	8.59	7.2	138	1.54	122	2
991	6000	51.56	13.9	138	1.4	192	1
994	8000	22.38	12.5	138	0.78	150	1
1000	11600	1.19	11.3	141	0.72	163	1
1001	15200	2.17	13.6	137	0.65	109	1
1003	13700	282.78	13.4	135	0.89	282	6
1004	5600	13.7	13.9	138	0.88	117	0
1007	10700	4.24	16.2	140	0.73	109	0
1008	8600	0.54	11	133	7.84	139	5
1012	7500	1.14	13.7	134	1.23	149	2
1014	10200	4.6	14.8	138	0.94	137	0
1019	14900	246.03	13.8	136	1.45	136	4
1021	20000	3.44	14.5	134	0.79	108	3
1022	32700	254.36	9.9	134	2.32	211	13
1025	10900	6.64	13.5	133	0.89	198	4
1026	10800	14.26	16.1	138	0.93	105	0
1027	7500	4.01	11.6	141	0.87	141	1
1028	9600	58.42	15.6	135	0.67	146	0
1029	5700	2.93	11.8	136	0.75	147	1
1030	9400	3.13	14.3	142	0.95	93	0
1037	9000	79.15	12.7	138	0.67	278	2
1039	10300	99.31	9.9	136	0.65	290	3
1040	14200	136.57	13.5	140	0.82	101	1
1043	7000	8.26	12.5	138	2.55	94	3
1044	8100	151.54	12.6	131	1	125	7
1045	19500	161.57	8.6	129	1.96	223	12
1046	10700	3.51	14.8	136	0.75	118	0
1049	17600	42.33	10.7	131	1.72	272	8
1050	8900	23.07	13.6	141	1.01	117	0
1051	3300	5.1	11.2	138	0.83	95	1
1052	20900	218.04	13.5	133	1.52	277	9
1053	16200	102.4	13.9	134	1.7	301	6
1055	12300	79.36	11.4	135	1.09	129	1
1056	3300	15.11	8	123	1.26	204	5
1058	9300	199.76	10.4	136	0.65	219	7
1061	7600	12.63	8	139	1	102	2
1064	6500	8.23	14.5	142	1.22	111	0
1065	8200	20.5	8.1	137	0.53	125	2
1067	7100	16.45	12.3	141	0.61	160	1
1069	12400	24.98	14	139	0.6	281	1
1071	11000	6.66	8.8	134	0.48	114	4
1073	7000	96.87	10.6	131	0.89	124	4
1075	14100	0.5	11.8	128	0.65	318	4
1078	10200	174.3	15.7	137	0.89	170	4
1079	4500	16.65	9.8	132	0.92	205	5
1081	6400	1.44	14	137	0.66	206	1
1082	27500	214.41	13.3	144	1.21	147	7
1085	9000	13.38	12.5	140	0.67	93	1
1086	8800	23.64	8.2	140	5.08	126	4
1088	18400	5.45	14.5	134	0.75	123	3
1090	11200	100.37	12.3	140	0.66	116	1
1091	11300	79.72	12.6	134	0.66	150	3
1092	7600	3.78	12.8	135	0.79	170	1
1094	5400	13.95	12.2	132	0.64	124	3
1095	14000	66.66	11.1	134	1.13	347	4
1097	11300	12.6	13.4	138	0.72	89	1
1098	12500	175.3	11.8	134	0.54	314	8
1101	17600	130.77	4.8	119	1.09	192	6
1102	7000	60.01	9.5	139	0.96	114	2
1103	2400	19.54	9.2	138	0.92	127	2
1107	9500	17.46	10.3	130	1.21	164	4
1109	20100	3.75	13.7	139	1.24	121	1
1110	8500	1.21	13.6	138	0.63	99	0
1111	6400	55.49	11.4	132	0.81	112	3
1112	13100	114.46	14.2	137	1.18	113	0
1114	15300	6.49	15	138	1.69	213	4
1115	9000	70.25	8.8	135	7.42	392	5
1116	17300	66.46	14.8	134	1.21	131	3
1117	4900	1.74	12.6	134	1.2	111	3
1118	6800	118.04	10.3	137	0.65	173	2
1119	9700	120.36	13.5	137	0.8	139	1
1120	8500	45.06	8.5	138	0.9	247	3
1122	8500	27.09	11.2	137	0.96	92	1
1123	10300	10.45	15.2	138	1.12	128	0
1124	16200	50.35	11.5	127	1.51	177	4
1125	8000	100.66	8.6	135	2.46	108	4
1126	6300	3.26	14.5	142	1.81	91	2
1127	32500	236.8	13.5	136	3.64	129	9
1128	13800	138.99	8.5	136	0.52	243	3
1129	11900	106.19	12.1	135	0.57	125	1
1130	6400	18.4	9.3	130	6.21	203	7
1132	8600	50.21	13.5	137	1.06	106	1
1133	18200	123.57	10.5	130	1.35	128	5
1134	8200	3.67	13.5	131	0.9	141	3
1135	18600	188.34	11.1	137	2.47	89	8
1136	12200	164.06	12.3	137	1.37	112	5
1137	8400	40.83	12.8	139	1.1	82	1
1138	12300	5.89	13.3	138	0.93	109	1
1139	6800	10.76	8.8	135	2.74	296	5
1140	7300	2.91	13.6	137	1	206	1
1141	17000	19.83	13.3	134	0.58	122	4
1143	8800	3.72	15.2	138	0.95	170	0
1144	6300	1.02	13.2	138	0.81	122	1
1145	9900	57.04	13.4	139	1.49	112	1
1146	13300	1.8	11.5	133	0.82	199	4
1147	12100	170.5	13.6	136	1.17	183	5
1148	8200	1.15	14.6	138	1	120	0
1149	9300	51.34	14.1	139	0.93	111	0
1150	32500	146.77	12.9	133	1.15	111	5
1151	10300	79.15	11.2	134	2.4	391	6
1152	9100	228.55	9.9	132	10.12	114	10
1153	15300	154.67	10.7	127	1.3	179	9
1154	9900	46.64	16	137	0.94	168	0
1155	8900	3.95	12.1	137	1.87	122	3
1156	8100	176.2	12.5	134	1.29	84	7
1157	10700	23.86	11.6	133	0.86	119	3
1158	10200	45.54	10.7	139	1.28	138	2
1160	4400	2.53	11.3	132	0.52	136	3
1161	5700	53.14	10.8	139	0.56	87	2
1162	11600	163.07	13.1	138	0.8	281	6
1163	4900	104.52	9.7	134	3.36	110	6
1165	6300	53.87	13.3	141	0.85	78	1
1166	6100	0.5	9.8	142	0.74	118	2
1167	13600	212.16	10.6	135	0.86	149	6
1169	12200	7.32	16.6	142	1.17	115	0
1170	7000	78.02	8	141	2.46	97	4
1171	14500	111.82	14.2	134	0.84	102	2
1172	7300	15.73	14.5	136	0.86	120	0
1174	8400	62.39	10.4	139	1.05	99	2
1175	9600	63.7	8.8	137	1.21	112	2
1176	11200	2.18	10.8	136	0.86	105	2
1179	11200	25.91	11.6	137	0.49	144	1
1180	11600	163.07	13.1	138	0.8	281	6
1181	7600	9.1	8.7	139	1.07	127	2
1182	6200	55.36	12.8	140	1.33	129	1
1183	8200	16.63	12	142	1.25	122	1
1184	6700	151.06	11.1	137	1.1	175	5
1188	7400	73.53	12.1	139	0.84	131	1
1191	12500	33.74	8.8	133	3.94	117	6
1193	16700	69.56	12.9	136	1.61	137	4
1194	9400	7.57	14.9	138	0.98	117	0
1196	6000	61.35	11.6	130	0.86	128	3
1198	12200	17.35	15.8	132	0.72	209	3
1199	15000	44.08	14.5	137	1.35	109	1
1200	16800	14.5	16.3	137	1.23	127	1
1201	7000	56	9.6	132	1.01	367	5
1205	5000	28.77	13.1	129	0.56	211	4
1206	14500	189.23	13	130	1.18	225	8
1207	12200	217.97	10.9	137	0.7	157	6
1209	6000	52.17	12.2	139	0.66	101	1
1210	12500	5.6	12.5	139	0.58	134	1
1213	6100	18.49	12.2	136	1.59	121	1
1214	14300	15.79	12.7	138	0.68	174	1
1215	5700	8.71	7.6	132	4.84	97	6
1216	5900	6.02	13.8	140	0.91	123	0
1217	22200	28.25	10.9	133	4.28	185	8
1218	7800	78.9	8.3	137	2.58	104	4
1219	6100	1.62	10.7	139	1.56	236	3
1222	10300	58.34	13.1	136	1.02	115	1
1223	15600	1.21	15.5	136	1.07	173	1
1225	3400	34.12	8.8	140	0.81	144	2
1226	16800	116.07	13.9	137	0.94	180	1
1228	6200	3.94	14.9	138	0.89	132	0
1230	20800	20.274	12.5	133	0.93	116	4
1231	6000	39.02	10.9	140	0.99	191	3
1232	18600	250.66	14.7	130	1	132	7
1233	15600	62.11	12.1	138	5.77	147	4
1234	8800	12.75	14.2	138	1.05	103	0
1235	10000	70.99	10.9	136	1.18	120	2
1236	9300	9.45	14.1	138	0.85	109	0
1237	24900	186.76	14.6	140	1.22	119	5
1240	12700	153.04	11.5	128	1.74	376	10
1241	9900	60	11.5	140	0.67	100	1
1242	13100	135.78	9.4	114	0.72	207	5
1245	16300	133.9	13.9	135	1.04	142	1
1246	5700	4.6	8	141	0.58	103	2
1249	9300	69.59	11.5	129	0.94	128	3
1252	5400	40.56	13.2	140	0.77	122	1
1253	14200	50.07	12.4	137	1.31	156	1
1255	8800	140.29	11.7	133	0.56	126	3
1256	10100	124.5	11.6	135	2.23	262	4
1260	11000	9.42	14.9	140	1.34	171	0
1261	11500	29.26	14.4	133	0.75	120	2
1263	7400	116.86	14.2	132	0.96	192	3
1266	24900	9.86	11.6	136	0.62	208	3
1267	9600	8.18	13.8	139	0.86	169	0
1268	9700	78.26	9.1	136	5.02	90	4
1270	11000	4.42	15.4	140	1.04	142	0
1271	45700	99.57	8.4	138	3.99	66	6
1272	10800	75.75	12.3	139	0.85	157	1
1273	14300	249.96	11.4	136	1.03	199	6
1274	5800	165.64	10.6	126	0.93	226	9
1275	10400	209.71	10.6	130	1.28	387	9
1276	11200	48.09	11.8	133	0.94	170	3
1278	3000	0.54	10.7	138	1.11	112	2
1279	8100	2.23	12.4	136	0.47	124	1
1280	10700	30.89	14.6	136	1.15	109	0
1281	5500	14.45	10.1	137	6.5	174	4
1283	8900	11.62	13.3	140	0.64	137	1
1284	13900	3.78	13.2	133	0.6	97	3
1287	9400	2.82	10.9	134	0.62	136	4
1288	17700	66.08	17.3	133	1.22	104	3
1289	29200	41.64	10.5	137	0.91	248	5
1291	5500	6.46	12.4	126	0.76	99	3
1293	16900	129.84	14	136	0.81	103	1
1295	29100	29.93	10.8	134	0.97	146	6
1296	14800	260.2	13	129	1.65	303	10
1297	10300	1.92	14.8	137	0.98	87	0
1302	28100	206.45	10.7	137	1.09	261	9
1304	7700	52.61	14.3	134	0.56	191	3
1305	10800	2.24	12.9	132	0.85	128	3
1306	21600	31.28	12.4	138	0.98	134	2
1307	7800	3.77	16.6	138	0.86	119	0
1308	5200	2.32	10.3	137	0.89	120	2
1310	7200	23.8	13.1	131	1.25	390	4
1311	6400	5.05	15.3	137	0.86	140	0
1315	9600	4.79	12.2	136	0.62	110	1
1316	6100	0.61	13	140	0.87	102	1
1317	8800	0.6	13.4	138	1.05	91	1
1318	12300	99.9	11.2	134	1.35	180	3
1322	21700	20.21	11	139	0.84	152	2
1324	10100	136.04	15.8	128	1.91	397	5
1326	11600	17.75	16.1	138	1.21	99	0
1327	15400	220.61	14	138	1.29	126	5
1328	5500	3.6	11	133	0.96	125	3
1329	14500	25.25	11.9	132	0.91	142	3
1330	9000	67.98	8.6	131	0.84	106	4
1331	14300	1.84	15.4	134	0.92	162	2
1333	16800	49.79	16.7	141	1.4	127	1
1339	18200	16.21	13.5	134	0.54	114	4
1340	14200	70.57	9.4	135	1.4	246	3
1342	18500	16.03	12.3	138	1.08	241	3
1343	9100	7.14	13.3	136	1.1	91	1
1344	13500	111.42	9.8	131	1.87	401	7
1345	8700	18.84	13.1	137	1	85	1
1346	13300	64.41	13.4	140	1.16	113	1
1348	3000	12.26	9	134	1.11	147	4
1349	9700	139.82	12.4	137	0.69	179	1
1350	15800	64.85	13	138	1.14	176	2
1354	10400	11.61	12.7	140	0.6	125	1
1357	6700	27.72	13.2	140	0.57	100	1
1359	5700	27.8	13.8	137	0.79	90	0
1360	8200	0.57	10.8	137	1.3	105	2
1362	8000	29.9	12.1	130	1.5	177	3
1364	15500	138.97	12.4	137	1.46	227	3
1366	12500	25.31	12	136	0.9	224	2
1368	19900	13.39	14.4	138	0.78	107	1
1372	5200	106.32	8.9	139	0.79	141	2
1373	3500	392.67	9.2	133	4.41	534	11
1375	9800	25.37	10.9	132	0.79	315	5
1376	8100	24.93	14.3	137	0.99	114	0
1378	15400	46.13	11.5	138	1.64	135	4
1379	19200	283.98	7.9	126	2.8	341	12
1380	14700	21.14	12.2	135	1.03	186	2
1381	6900	40.71	15.1	138	0.08	100	0
1382	6800	8.58	13.4	139	1.15	107	1
1384	7000	6.72	10.9	138	1.52	210	3
1385	8900	32.49	12.7	135	0.7	177	1
1386	6700	20.67	14	139	1	113	0
1388	8400	42.47	15.6	133	1.23	364	3
1391	10400	1.09	12.5	141	0.7	97	1
1392	15800	15.36	16.6	137	0.96	121	1
1394	12400	178.18	9.1	137	2.09	173	8
1395	7800	3.88	12.7	132	1.01	156	3
1396	3400	57.22	10	145	1.64	169	4
1398	5600	74.6	10.8	130	1.45	176	4
1399	12300	141.28	7.9	131	1.31	155	4
1401	11200	42.03	12.6	136	1.45	202	2
1403	10800	155.17	11.9	125	0.7	114	7
1404	18300	168.2	11.9	135	0.85	145	6
1405	11100	77.6	9.5	122	2.02	250	7
1406	26800	197.53	9.6	114	4.72	670	13
1408	12900	9.42	13.3	138	1.31	119	1
1409	10000	5.21	13.7	139	0.89	107	0
1410	7200	10.81	13.7	139	1.22	128	0
1411	7000	151.36	12.6	134	1.01	259	8
1412	18200	3.55	9.8	142	1.87	144	5
1415	10000	14.64	12.8	139	1.04	95	1
1418	10900	43.53	12.7	133	0.81	124	3
1422	6900	49.93	11.2	133	0.86	203	4
1423	10700	112.48	10.8	123	0.86	153	4
1425	14800	5.31	15.8	141	1.27	151	0
1426	16200	0.5	13.8	135	1.18	146	1
1430	5400	26.1	15.2	135	1.12	218	1
1432	9300	2.09	11.9	129	1.74	128	5
1433	8500	154.85	8.6	145	1.09	143	6
1435	7100	219.18	10	134	0.99	121	8
1436	16200	72.5	16.7	137	0.9	108	1
1439	5800	151.87	9.5	135	1.31	371	7
1440	14500	77.87	12.7	133	1.6	409	6
1441	4700	2.17	11.5	134	0.57	141	3
1442	11700	20.53	11.7	133	1.34	130	3
1443	9700	2.1	12.1	138	0.69	148	1
1444	11000	42.63	14.3	135	0.95	128	0
1445	11000	17.93	13.1	138	1	91	1
1446	9100	189.63	12.7	131	0.91	313	8
1448	14600	46.63	8.3	129	6.41	228	7
1449	8600	30.62	10.6	137	0.97	171	2
1450	9700	11.45	11.6	142	1.02	107	1
1451	10700	5.3	13.3	139	0.61	87	1
1452	19700	60.29	7.6	116	0.88	224	6
1454	23000	67.1	13.3	135	1.34	112	2
1458	13500	157.84	10.4	129	9.56	270	11
1459	22700	102.05	9.6	134	1.05	270	6
1460	7500	64.58	11.5	139	0.78	103	1
1462	7600	58.92	11.8	136	0.82	146	1
1472	9100	95.66	15.3	132	1.28	200	3
1474	26500	50.76	4.8	132	5.76	368	9
1475	12200	9.55	11.1	138	1.46	95	1
1476	8900	108.87	10.5	138	0.55	115	2
1478	15100	31.65	14.5	137	1.29	120	1
1480	8600	15.19	8.4	131	5.88	345	7
1481	1100	16.82	10.7	128	0.83	225	5
1482	4100	1.1	6.4	131	1	88	4
1484	5000	7.69	12.1	128	1.02	112	3
1488	4800	33.62	9	130	0.71	363	5
1489	8700	21.98	13.5	139	0.59	114	1
1490	15900	119.47	14.8	137	0.87	284	2
1491	8800	159.49	10.2	136	0.64	134	6
1492	6900	5.43	12.2	141	0.77	117	1
1493	6200	0.5	15	138	0.44	124	0
1494	9900	6.79	13.9	137	0.91	165	0
1495	7800	4.85	12.3	140	0.95	127	1
1496	11300	0.91	14.7	138	0.84	141	0
1497	7000	23.68	11.7	137	1.39	168	1
1498	19600	78.51	11.9	130	0.75	115	4
1500	20100	77.71	13.6	128	0.94	526	4
1502	11800	326.53	10.1	123	2.57	388	11
1505	5600	27.41	12.2	137	0.58	124	1
1508	9500	79.14	12.6	137	1.22	98	1
1509	11400	54.48	13.5	136	0.72	102	1
1510	5400	57.15	7.1	135	1.32	189	3
1511	7900	10.8	15.2	137	0.8	193	1

## Sheet: NF
WBC	CRP	HB	Na	CR	Sugar	LRINEC
15000	26.38	13.5	140	1.57	95	2
19200	13.76	13.2	134	0.78	184	5
20900	79.66	12.2	134	1.34	126	4
6100	111.48	12.3	138	1.79	306	4
26000	167.65	13.5	134	0.64	149	9
7900	62.3	12.7	133	1.62	158	5
5600	37.53	10.4	135	1.27	294	3
23800	40.76	13.1	135	0.93	159	2
10600	263.22	14	137	3.77	120	6
12400	45.56	10.1	140	1.95	161	4
9100	290.5	12.6	138	1.09	80	5
23100	58.08	12.1	135	1.02	229	3
31700	64.12	13.9	138	1.45	211	3
10200	2.31	14.7	138	1.1	115	0
15100	212.55	10.3	134	0.87	222	10
15000	15.8	14	132	0.85	191	4
12600	7.86	14.7	139	1.2	169	0
16500	5.9	16.3	133	0.92	120	3
17200	8.22	12.4	138	1.38	96	2
13700	361.79	12.7	134	0.6	284	8
22800	78.08	12.4	134	1.17	367	5
9000	56.62	11.8	138	0.64	146	1
10900	206.13	12.5	137	2.22	239	8
33900	15.86	13.7	131	0.58	246	5
15000	130.61	10.8	135	0.86	179	3
14000	289.16	10.8	133	1.85	287	11
19500	0.69	12.1	135	0.69	135	2
21900	249.64	8.1	132	1.37	494	10
10400	188.35	12.6	134	1.11	106	7
12100	66.55	13.2	134	0.95	114	3
19000	293.79	11.1	135	2.26	159	8
13500	94.44	12	134	0.86	143	3
8600	71.89	11.9	139	1.27	164	1
11200	15.63	14.6	140	1.23	176	0
9200	9.64	10	137	1.43	222	3
17900	109.04	11	135	1.52	168	2
13400	127.64	14	132	0.8	178	2
4500	55.03	9.6	127	1.06	139	4
15500	307.37	13.6	138	3.39	111	7
5500	10.76	13.4	144	0.84	135	1
1400	1.59	10.9	140	1.36	74	2
12600	161.3	10.5	123	1.46	814	9
7900	154.25	11	135	1.95	286	8
20500	150.36	14.3	130	0.76	171	7
9700	105.14	8	131	4.32	107	6
12500	154.03	14.4	136	2.42	80	6
15100	173.7	14.8	134	1.08	100	7
18600	137.31	10.4	130	2.47	112	7
13600	18.9	13.4	136	2.35	86	3
6200	380	6.4	131	7.32	255	11
4600	157.8	15.5	139	2.85	81	6
7400	270.83	12.3	125	2.87	272	10
11200	274.71	12.5	138	1.74	176	7
9900	192.9	12	133	0.74	259	8
28900	54.77	13.2	135	0.72	124	3
16400	291.72	12.5	136	1.22	110	6
21300	79.78	15.2	140	1.34	217	2
14600	2.55	11.3	136	16.29	94	3
13200	243.63	11	139	0.67	121	5
12600	205.89	11.6	141	0.85	135	5
13100	193.5	10.5	131	0.78	177	8
18000	96.4	8.3	132	2.04	148	7
10800	10.6	14.3	135	0.67	129	0
15400	304.23	11.5	132	3.31	549	11
18000	368.41	11.3	132	2.32	121	10
13800	88.26	11.7	130	0.89	145	3
10900	127.1	11.2	138	1.05	169	1
13500	60.94	13.4	138	0.75	90	1
15800	216.2	10	135	0.68	137	7
16600	9.36	10.5	135	0.76	207	4
15200	73.67	13.4	135	0.96	118	2
4300	92.02	11.8	137	1.3	153	1
12000	174.87	15	135	0.73	205	5
17500	296.5	10.3	132	1.91	169	11
9800	15.16	12.3	135	2.05	101	3
23400	183	13.1	134	1.76	154	10
10800	283.34	13.5	134	1	113	7
12900	162.2	13.7	132	1.08	129	6
20700	76	12.7	133	0.54	214	5
3500	1.94	13.6	138	1.36	183	1
17400	194.06	10.3	134	0.72	278	10
16500	235.33	12.2	128	1.23	379	9
7700	108.74	11.5	126	0.35	274	4
30100	155.03	11.9	135	3.34	116	9
9700	114.3	12.8	128	1.6	800	6
8000	369.93	13.9	124	3.3	686	9
17900	172.18	11.5	135	1.49	298	7
17600	117.76	14.9	137	1.35	132	1
21300	49.34	15	136	1.31	254	2
12900	18.97	13.6	137	0.78	160	0
21100	168.63	11.3	134	7.61	425	11
25300	317.61	7.6	126	2.02	324	13
9500	153.28	9.6	129	1.81	282	11
17100	8.94	13.7	139	1.55	125	1
11400	168.77	12.3	138	0.54	97	5
21000	105	12.8	138	1.55	120	2
15600	16.89	15.8	134	1.01	214	4
6200	208.79	11.2	135	1.06	113	5
19100	182.96	12.7	132	1.73	270	11
16500	279.04	11.5	131	0.97	391	9
900	271.2	7	135	4.23	86	8
20700	346.89	8	133	6.77	493	12
25200	300.37	11.1	129	1.79	405	12
11400	150.42	13.4	135	0.92	107	5
5800	16.66	9.5	131	0.72	273	5
14100	0.5	16.6	135	1.05	142	0
